# Supplementary material for: Novel Golden Lipid Nanoparticles with Small Interference Ribonucleic Acid for Substrate Reduction Therapy in Fabry Disease
Source: Pharmaceutics. 2023 Jul 12;15(7):1936. doi: 10.3390/pharmaceutics15071936 (PMC10385692; doi:10.3390/pharmaceutics15071936)
Supplement: Supplementary file 1 [file pharmaceutics-15-01936-s001.zip]

Archive with 1 entries (1 files):
- pharmaceutics-2467004-supplementary.pdf
